# Supplementary material for: Comparative genomic analysis of head and body/tail of pancreatic ductal adenocarcinoma at early and late stages
Source: J Cell Mol Med. 2021 Jan 16;25(3):1750–8. doi: 10.1111/jcmm.16281 (PMC7875914; doi:10.1111/jcmm.16281)
Supplement: Supplementary file 2 — Table S1 [file JCMM-25-1750-s002.xlsx]

## Sheet: Sheet1
Yuansu450 genelist	Supplemental table 1 shows the Yuansu panel genelist targeting 450 genes for the patients' samples in our study.
ABL1
ABL2
ACVR1B
ACVR2A
ADAM29
ADGRA2
AKT1
AKT2
AKT3
ALK
AMER1
APC
APEX1
AR
ARAF
ARFRP1
ARID1A
ARID1B
ARID2
ASXL1
ATF1
ATM
ATR
ATRX
AURKA
AURKB
AXIN1
AXIN2
AXL
BAP1
BARD1
BCL2
BCL2L1
BCL2L11(BIM)
BCL2L2
BCL6
BCOR
BCORL1
BCR
BIRC5
BLK
BLM
BMPR1A
BMX
BRAF
BRCA1
BRCA2
BRD4
BRIP1
BTG1
BTK
CAMTA1
CARD11
CBFB
CBL
CCND1
CCND2
CCND3
CCNE1
CD274(PD-L1)
CD79A
CD79B
CDC73
CDH1
CDK12
CDK4
CDK6
CDK8
CDKN1A
CDKN1B
CDKN2A
CDKN2B
CDKN2C
CEBPA
CFTR
CHD2
CHD4
CHEK1
CHEK2
CIC
COL1A1
CRBN
CREB3L1
CREB3L2
CREBBP
CRKL
CRLF2
CSF1
CSF1R
CSK
CSNK1A1
CTCF
CTNNA1
CTNNB1
CUL3
CXCR4
CYLD
CYP17A1
CYP2D6
DAXX
DDR1
DDR2
DICER1
DNMT3A
DOT1L
DPYD
EGF
EGFR
EMSY
EP300
EPCAM
EPHA2
EPHA3
EPHA5
EPHA7
EPHB1
ERBB2(HER2)
ERBB3
ERBB4
ERCC1
ERG
ERRFI1
ESR1(ER)
ETV1
ETV4
ETV5
ETV6
EWSR1(EWS)
EZH2
FAM135B
FAM46C
FANCA
FANCC
FANCD2
FANCE
FANCF
FANCG
FANCL
FANCM
FAS
FAT1
FAT3
FAT4
FBXW7
FEN1
FEV
FGF10
FGF12
FGF14
FGF19
FGF23
FGF3
FGF4
FGF6
FGF7
FGFR1
FGFR2
FGFR3
FGFR4
FGR
FH
FLCN
FLI1
FLT1
FLT3
FLT4
FOS
FOXL2
FOXO1
FOXP1
FRS2
FUBP1
FUS
FYN
GABRA6
GATA1
GATA2
GATA3
GATA4
GATA6
GID4
GLI1
GLI2
GLI3
GNA11
GNA13
GNAQ
GNAS
GRIN2A
GRM3
GSK3B
H3F3A
HCK
HDAC9
HGF
HNF1A
HRAS
HSD3B1
HSP90AA1
HTATIP2
IDH1
IDH2
IGF1R
IGF2
IKBKE
IKZF1
IL7R
INHBA
INPP4B
IRF2
IRF4
IRS2
ITK
JAK1
JAK2
JAK3
JUN
KAT6A
KDM5A
KDM5B
KDM5C
KDM6A
KDR
KEAP1
KEL
KIT
KLHL6
KMT2A
KMT2C
KMT2D
KRAS
LCK
LIMK1
LMO1
LRP1
LRP1B
LRP2
LYN
LZTR1
MACC1
MAGI2
MAP2K1(MEK1)
MAP2K2(MEK2)
MAP2K4
MAP3K1
MAP3K13
MAP4K5
MCL1
MDM2
MDM4
MED12
MEF2B
MEN1
MERTK
MET
MGMT
MITF
MLH1
MPL
MRE11
MS4A1
MSH2
MSH6
MST1R
MTOR
MUTYH
MYB
MYC
MYCL
MYCN
MYD88
NBN
NCOA2
NCOR1
NEK11
NF1
NF2
NFE2L2
NFIB
NFKBIA
NKX2-1
NOTCH1
NOTCH2
NOTCH3
NOTCH4
NPM1
NR4A3
NRAS
NRG1
NRG3
NSD1
NTRK1
NTRK2
NTRK3
NUP93
PAK3
PALB2
PARK2
PARP1
PARP2
PARP3
PARP4
PAX5
PBRM1
PCA3
PDCD1(PD-1)
PDCD1LG2
PDGFB
PDGFRA
PDGFRB
PDK1
PIK3C2B
PIK3CA
PIK3CB
PIK3CD
PIK3CG
PIK3R1
PIK3R2
PKD2
PLA2G1B
PLCG2
PMS2
POLB
POLD1
POLE
PPP2R1A
PRDM1
PREX2
PRKACA
PRKAR1A
PRKCI
PRKDC
PRSS1
PRSS8
PTCH1
PTEN
PTK2
PTK6
PTPN11
QKI
RAC1
RAD50
RAD51
RAD51B
RAD51C
RAD51D
RAD52
RAD54B
RAD54L
RAF1
RANBP2
RARA
RB1
RBM10
RECQL
REL
RELA
RELB
RET
RHBDF2
RHOA
RICTOR
RNF43
ROCK1
ROCK2
ROS1
RPTOR
RUNX1
RUNX1T1
RXRA
SDHA
SDHB
SDHC
SDHD
SETD2
SF3B1
SIK1
SLIT2
SMAD2
SMAD3
SMAD4
SMARCA4
SMARCB1
SMARCD1
SMO
SNCAIP
SOCS1
SOX10
SOX2
SOX9
SPEN
SPINK1
SPOP
SPTA1
SRC
SRMS
SS18
SSX1
STAG2
STAT3
STAT4
STK11
STK24
SUFU
SYK
TAF1
TBX3
TCF7L2
TEK
TERT
TET1
TET2
TET3
TFE3
TGFBR1
TGFBR2
TIE1
TIPARP
TMPRSS2
TNFAIP3
TNFRSF14
TNFSF11
TNFSF13B
TNK2
TOP1
TOP2A
TP53
TPMT
TSC1
TSC2
TSHR
TYK2
U2AF1
UGT1A1
VEGFA
VHL
WEE1
WEE2
NSD2
WISP3
WT1
XIAP
XPO1
XRCC2
XRCC3
YES1
ZBTB2
ZNF217
ZNF703
ZNF750
